# Supplementary material for: Dual role of Apolipoprotein D as long-term instructive factor and acute signal conditioning microglial secretory and phagocytic responses
Source: Front Cell Neurosci. 2023 Jan 26;17:1112930. doi: 10.3389/fncel.2023.1112930 (PMC9908747; doi:10.3389/fncel.2023.1112930)
Supplement: Supplementary file 1 [file Data_Sheet_1.XLSX]

## Sheet: Background (Mg-specific genes)
	Gene Symbol	Gene ID
	1700017B05Rik	74211
	9930111J21Rik2	245240
	Abca9	217262
	Abi3	66610
	Actb	11461
	Adap2	216991
	Adora3	11542
	Ifi207	226691
	Aif1	11629
	Ak2	11637
	Akr1b10	67861
	Alg8	381903
	Alox5ap	11690
	Ankrd44	329154
	Apbb1ip	54519
	Apobec3	80287
	Arhgap25	232201
	Arhgap30	226652
	Arhgap45	70719
	Arhgdib	11857
	Arhgef1	16801
	Arrb2	216869
	Asb2	65256
	B4galt1	14595
	Bank1	242248
	Basp1	70350
	BC035044	232406
	Bin1	30948
	Bin2	668218
	Blnk	17060
	Blvrb	233016
	Bmp2k	140780
	Bst2	69550
	Bub1b	12236
	C1qa	12259
	C1qc	12262
	C3ar1	12267
	C5ar1	12273
	Calhm2	72691
	Ccdc88b	78317
	Ccl12	20293
	Ccl24	56221
	Ccl4	20303
	Ccl6	20305
	Ccl9	20308
	Ccna2	12428
	Ccr5	12774
	Ccrl2	54199
	Cd14	12475
	Cd180	17079
	Cd300a	217303
	Cd300c2	140497
	Cd37	12493
	Cd52	23833
	Cd53	12508
	Cd68	12514
	Cd74	16149
	Cd84	12523
	Cdk1	12534
	Cebpa	12606
	Cfh	12628
	Chst7	60322
	Ckap2	80986
	Ckap2l	70466
	Clec4a2	26888
	Clec4a3	73149
	Cmtm6	67213
	Cndp2	66054
	Col27a1	373864
	Commd8	27784
	Coro1a	12721
	Cryba4	12959
	Crybb1	12960
	Csf1r	12978
	Csf3r	12986
	Csnk1e	27373
	Ctsa	19025
	Ctsc	13032
	Ctsf	56464
	Ctsh	13036
	Ctsl	13039
	Ctso	229445
	Ctss	13040
	Cttnbp2nl	80281
	Cx3cr1	13051
	Cyba	13057
	Cybb	13058
	Cysltr1	58861
	Cyth4	72318
	Dab2	13132
	Daglb	231871
	Dapp1	26377
	Dbf4	27214
	Ddx39a	68278
	Dmrtb1	56296
	Dock10	210293
	Dock2	94176
	Dock8	76088
	Dtl	76843
	Dusp6	67603
	Ecscr	68545
	Edem1	192193
	Eif2s1	13665
	Elmo1	140580
	Entpd1	12495
	Epsti1	108670
	F11r	16456
	Fam102b	329739
	Otulinl	223433
	Fam111a	107373
	Inka1	68176
	Fcgr1	14129
	Fcgr2b	14130
	Fchsd2	207278
	Fcrls	80891
	Fermt3	108101
	Fgd2	26382
	Fli1	14247
	Fmnl3	22379
	Folr2	14276
	Frmd4a	209630
	Frmd4b	232288
	Fscn1	14086
	Fyb	23880
	Gcnt1	14537
	Git2	26431
	Glul	14645
	Gna15	14676
	Gngt2	14710
	Golm1	105348
	Gp9	54368
	Gpr183	321019
	Gpr34	23890
	Gpr84	80910
	Gpsm3	106512
	Gtf2h2	23894
	Gusb	110006
	H2-Ab1	14961
	H2-DMa	14998
	H2-Eb1	14969
	H2-T23	15040
	Hck	15162
	Hcls1	15163
	Hexb	15212
	Hhex	15242
	Hk2	15277
	Hmgb2	97165
	Hnrnpa2b1	53379
	Hnrnpf	98758
	Hpgd	15446
	Hpgds	54486
	Hps3	12807
	Hvcn1	74096
	I830077J02Rik	433638
	Idh2	269951
	Ier5	15939
	Ifi27l2a	76933
	Ifi30	65972
	Ifi35	70110
	Ifngr1	15979
	Igf1	16000
	Igfbp4	16010
	Ikzf1	22778
	Il10ra	16154
	Il16	16170
	Il21r	60504
	Il6ra	16194
	Inpp5d	16331
	Irf2	16363
	Irf5	27056
	Irf8	15900
	Itgam	16409
	Itgb2	16414
	Itgb5	16419
	Klf3	16599
	Lag3	16768
	Lair1	52855
	Laptm5	16792
	Lat2	56743
	Lcp1	18826
	Lcp2	16822
	Lgals3bp	19039
	Lgals9	16859
	Lipa	16889
	Lpar6	67168
	Lpcat2	270084
	Lrrc3	237387
	Lst1	16988
	Ltc4s	17001
	Lyl1	17095
	Lyn	17096
	Lyz2	17105
	Maf	17132
	Mafb	16658
	Marcks	17118
	Mcm3	17215
	Mef2c	17260
	Mertk	17289
	Mgl2	216864
	Mki67	17345
	Mlxipl	58805
	Mpeg1	17476
	Mrc1	17533
	Ms4a6b	69774
	Ms4a6c	73656
	Ms4a6d	68774
	Ms4a7	109225
	Myl12a	67268
	Mylip	218203
	Myo1f	17916
	Nav3	260315
	Ncf1	17969
	Ncf2	17970
	Nckap1l	105855
	Npl	74091
	Nsmce1	67711
	Olfml3	99543
	Ostf1	20409
	P2rx7	18439
	P2ry12	70839
	P2ry13	74191
	P2ry6	233571
	Pbk	52033
	Pde3b	18576
	Peli1	67245
	Pf4	56744
	Pfn1	18643
	Picalm	233489
	Pik3cg	30955
	Pik3r1	18708
	Pla2g15	192654
	Pld4	104759
	Plek	56193
	Plekho1	67220
	Plod1	18822
	Plxdc2	67448
	Pmepa1	65112
	Pmf1	67037
	Pnp	18950
	Ppcdc	66812
	Ppfia4	68507
	Prcp	72461
	Prex1	277360
	Prkcd	18753
	Pros1	19128
	Ptafr	19204
	Ptgs1	19224
	Ptpn1	19246
	Ptpn6	15170
	Ptprc	19264
	Qk	19317
	Rab3il1	74760
	Rac2	19354
	Rasal3	320484
	Rcsd1	226594
	Rgs10	67865
	Rgs2	19735
	Rhob	11852
	Rhoh	74734
	Rilpl1	75695
	Rnase4	58809
	Rnaset2a	100037283
	Rnaset2b	68195
	Rogdi	66049
	Rps6ka1	20111
	Rrbp1	81910
	Runx1	12394
	Sall1	58198
	Sall3	20689
	Samsn1	67742
	Selplg	20345
	Serinc3	26943
	Sgo1	72415
	Siglece	83382
	Siglech	233274
	Sipa1	20469
	Skil	20482
	Slc15a3	65221
	Slc16a6	104681
	Slc29a3	71279
	Slc2a5	56485
	Slc40a1	53945
	Slco2b1	101488
	Smap2	69780
	Smc2	14211
	Snx18	170625
	Sparc	20692
	Srgn	19073
	St3gal6	54613
	Sting1	72512
	Sult1a1	20887
	Susd3	66329
	Syngr2	20973
	Tapbp	21356
	Tbxas1	21391
	Tcn2	21452
	Tent5a	212943
	Tgfb1	21803
	Tgfbr1	21812
	Tgfbr2	21813
	Tifa	211550
	Tifab	212937
	Tmem100	67888
	Tmem119	231633
	Tmem86a	67893
	Tnfaip8l2	69769
	Tnfrsf1a	21937
	Tpx2	72119
	Trem2	83433
	Trim30a	20128
	Trim30d	209387
	Tubb5	22154
	Txnip	56338
	Tyms	22171
	Uap1l1	227620
	Unc93b1	54445
	Upk1b	22268
	Vasp	22323
	Vsir	74048
	Zfhx3	11906
	Zfp36	22695
	Zfp36l1	12192

## Sheet: ApoD-dep Aging (Cortex)
	COMMON GENES TO MICROGLIAL 261 genes_DBs
	Item	Present In
	Alox5ap	Microglial genes_DBs, ApoD-Aging response (cortex)
	Bank1	Microglial genes_DBs, ApoD-Aging response (cortex)
	C1qa	Microglial genes_DBs, ApoD-Aging response (cortex)
	C1qc	Microglial genes_DBs, ApoD-Aging response (cortex)
	C3ar1	Microglial genes_DBs, ApoD-Aging response (cortex)
	Cd37	Microglial genes_DBs, ApoD-Aging response (cortex)
	Cd52	Microglial genes_DBs, ApoD-Aging response (cortex)
	Cd68	Microglial genes_DBs, ApoD-Aging response (cortex)
	Cd74	Microglial genes_DBs, ApoD-Aging response (cortex)
	Ctss	Microglial genes_DBs, ApoD-Aging response (cortex)
	Fcgr2b	Microglial genes_DBs, ApoD-Aging response (cortex)
	Gcnt1	Microglial genes_DBs, ApoD-Aging response (cortex)
	Gpr84	Microglial genes_DBs, ApoD-Aging response (cortex)
	Lcp1	Microglial genes_DBs, ApoD-Aging response (cortex)
	Lcp2	Microglial genes_DBs, ApoD-Aging response (cortex)
	Lgals3bp	Microglial genes_DBs, ApoD-Aging response (cortex)
	Lgals9	Microglial genes_DBs, ApoD-Aging response (cortex)
	Ltc4s	Microglial genes_DBs, ApoD-Aging response (cortex)
	Lyz2	Microglial genes_DBs, ApoD-Aging response (cortex)
	Mpeg1	Microglial genes_DBs, ApoD-Aging response (cortex)
	Ms4a6c	Microglial genes_DBs, ApoD-Aging response (cortex)
	Pld4	Microglial genes_DBs, ApoD-Aging response (cortex)
	Plek	Microglial genes_DBs, ApoD-Aging response (cortex)
	Rgs2	Microglial genes_DBs, ApoD-Aging response (cortex)
	Rnase4	Microglial genes_DBs, ApoD-Aging response (cortex)
	Trem2	Microglial genes_DBs, ApoD-Aging response (cortex)

## Sheet: ApoD-dep Aging (Hippoc)
	COMMON GENES TO MICROGLIAL genes_DBs
	Item	Present In
	Akr1b10	Microglial genes_DBs, ApoD-Aging Hippo
	Bmp2k	Microglial genes_DBs, ApoD-Aging Hippo
	Cd180	Microglial genes_DBs, ApoD-Aging Hippo
	Cd52	Microglial genes_DBs, ApoD-Aging Hippo
	Ctsl	Microglial genes_DBs, ApoD-Aging Hippo
	Ctso	Microglial genes_DBs, ApoD-Aging Hippo
	Cybb	Microglial genes_DBs, ApoD-Aging Hippo
	Dapp1	Microglial genes_DBs, ApoD-Aging Hippo
	Elmo1	Microglial genes_DBs, ApoD-Aging Hippo
	Gcnt1	Microglial genes_DBs, ApoD-Aging Hippo
	Gpr84	Microglial genes_DBs, ApoD-Aging Hippo
	H2-Dma	Microglial genes_DBs, ApoD-Aging Hippo
	H2-T23	Microglial genes_DBs, ApoD-Aging Hippo
	Hexb	Microglial genes_DBs, ApoD-Aging Hippo
	Hvcn1	Microglial genes_DBs, ApoD-Aging Hippo
	Mertk	Microglial genes_DBs, ApoD-Aging Hippo
	Plek	Microglial genes_DBs, ApoD-Aging Hippo
	Rnase4	Microglial genes_DBs, ApoD-Aging Hippo
	Srgn	Microglial genes_DBs, ApoD-Aging Hippo
	St3gal6	Microglial genes_DBs, ApoD-Aging Hippo
	Tifa	Microglial genes_DBs, ApoD-Aging Hippo

## Sheet: Fisher-EASE Calculation
	Aging response (CORTEX)					Aging response (HIPPOCAMPUS)
	INPUT					INPUT
	Total number of genes expressed in mouse MG = 15768 (Gerrits 2019); 15554 (Heng 2021). Average: 15661					Total number of genes expressed in mouse MG = 15768 (Gerrits 2019); 15554 (Heng 2021). Average: 15661
		Genome	ApoD-related				Genome	ApoD-related
	Microglia	322	26			Microglia	322	21
	Total # genes	15661	453			Total # genes	15661	647
	FISHER EXACT TEST					FISHER EXACT TEST
		no ApoD-related	ApoD-related	TOTAL			no ApoD-related	ApoD-related	TOTAL
	Microglia	296	26	322		Microglia	301	21	322
	NO microglia	14912	427	15339		NO microglia	14713	626	15339
	TOTAL	15208	453	15661		TOTAL	15014	647	15661
	One-tailed p-value	2.50574e-06	2.50574e-06			One-tailed p-value	0.0266078	0.0266078
	EASE SCORE FISHER EXACT TEST					EASE SCORE FISHER EXACT TEST
		no ApoD-related	ApoD-related	TOTAL			no ApoD-related	ApoD-related	TOTAL
	Microglia	297	25	322		Microglia	302	20	322
	NO microglia	14912	427	15339		NO microglia	14713	626	15339
	TOTAL	15209	452	15661		TOTAL	15015	646	15661
	One-tailed p-value	7.49963e-06	7.49963e-06			One-tailed p-value	0.0454233	0.0454233

## Sheet: Cell type enrichment
	Category	Term	Count	%	Fold Enrichment	p-value EASE
	KEGG_Pathway	Antigen presentation	5	11.9	4	0.02
	Uniprot_Keyword	Immunity	10	23.8	2	0.023
		Lysosome	8	19	2.5	0.023
		Secreted	11	26.2	2.2	0.013
		Glycoprotein	24	57.1	1.6	0.0025
	GO_Cell compartment	Membrane	29	69	1.3	0.042
		Phagocytic vesicle	4	9.5	6	0.017
		Lysosome	9	21.4	2.6	0.011
		Extracellular space	16	38.1	2.5	0.00019
